# Supplementary material for: Predictors of functional outcome after extra-articular scapular fracture stabilization with Brodsky approach
Source: Eur J Orthop Surg Traumatol. 2025 Jun 19;35(1):257. doi: 10.1007/s00590-025-04355-9 (PMC12178972; doi:10.1007/s00590-025-04355-9)
Supplement: Supplementary file 1 — Supplementary file1 (XLSX 12 KB) [file 590_2025_4355_MOESM1_ESM.xlsx]

## Sheet: Hoja 1
Sex	Age	Trauma Date	Surgery Date	Days from Trauma to Surgery	Follow-up (months)	Pre-Op Glenopolar Angle	Pos-Op Glenopolar Angle	Pre-Op Medialization	Pos-op Medialization	Constant Score (Affected Shoulder)	Constant Score (Contralateral Shoulder)	Additional Injuries	Surgical management of additional injuries	Lateral Elevation	Forward Flexion	External Rotation	Internal Rotation
Masculino	40	2018-06-13	2018-06-27	14	79.5	19	30.25	20	0	88	96	Mild TBI	No	160	150	5/5 active movements	T12 vertebra
Femenino	34	2018-07-08	2018-07-12	4	78.9	18	39	7	0	90	93	Odontoid fracture	No	150	155	5/5 active movements	T12 vertebra
Femenino	26	2019-08-02	2019-08-15	13	65.8	29	27.9	38	0	93	93	Medial malleolus fracture	Yes	160	160	5/5 active movements	T7 interscapular
Masculino	32	2019-09-08	2019-09-12	4	65	16.9	23	22	2	71	90	Clavicle fracture, acromioclavicular dislocation, hemothorax, rib fractures (3rd to 5th)	Yes	120	130	3/5 active movements	T12 vertebra
Masculino	42	2019-10-21	2019-10-24	3	63.5	20	30	22	0	94	96	Clavicle fracture	Yes	158	160	5/5 active movements	T7 interscapular
Masculino	38	2019-11-09	2019-11-19	10	62.6	34	30	32	0	96	96	None	---	157	160	5/5 active movements	T7 interscapular
Masculino	33	2020-10-26	2020-11-03	8	51.1	26	31	22	0	86	94	Distal radius fracture, pelvic fracture with sacroiliac joint injury, elbow fracture-dislocation (distal humerus and olecranon), proximal humerus fracture, rib fractures, and hemothorax	Yes	160	160	4/5 active movements	Sacroiliac joint
Femenino	20	2021-02-06	2021-02-14	8	47.8	47.89	45.53	11	0	94	96	Bilateral frontobasal hemorrhagic parenchymal contusions, subarachnoid hemorrhage, pneumocephalus, multiple craniofacial fractures, T6 and T7 vertebral fractures	Yes	160	155	4/5 active movements	T12 vertebra
Masculino	31	2021-02-04	2021-02-11	7	48	19	21	20	0	94	96	Zygomatic fracture, distal radius fracture, clavicle fracture	Yes	160	160	5/5 active movements	T7 interscapular
Masculino	34	2021-04-24	2021-04-27	3	45.4	18.4	34	39	0	96	96	Clavicle fracture, small right frontal subgaleal hematoma, hemothorax	Yes	157	158	5/5 active movements	T7 interscapular
Masculino	41	2022-01-09	2022-01-20	11	36.6	19	25	26	5	96	96	Clavicle fracture, rib fractures	Yes	156	157	5/5 active movements	T12 vertebra
Masculino	43	2022-01-24	2022-02-01	8	36.2	9	22	23	0	90	95	None	---	160	158	5/5 active movements	T12 vertebra
Masculino	58	2022-02-13	2022-02-17	4	36	24	32	24	0	95	95	None	---	160	160	5/5 active movements	T7 interscapular
Masculino	40	2022-03-12	2022-03-17	5	35	10	29	23	2	96	96	Zygomatic and orbital floor fracture, rib and clavicle fracture	Yes	160	160	5/5 active movements	T7 interscapular
Masculino	56	2022-09-11	2022-09-20	9	29	19	35	31	0	70	74	None	---	100	120	3/5 active movements	Buttock
Masculino	44	2023-01-12	2023-01-24	12	25	18	29.04	28	0	94	96	Rib fractures (1st to 4th), pneumothorax	Yes	160	158	5/5 active movements	T7 interscapular
